# Supplementary material for: Microbiome Analysis of Carious Lesions in Pre-School Children with Early Childhood Caries and Congenital Heart Disease
Source: Microorganisms. 2021 Sep 8;9(9):1904. doi: 10.3390/microorganisms9091904 (PMC8469307; doi:10.3390/microorganisms9091904)
Supplement: Supplementary file 1 [file microorganisms-09-01904-s001.zip]

Archive with 1 entries (1 files):
- microorganisms-1268612-supplementary.pdf
